# Supplementary material for: Differential Expression of the Insulin-Like Growth Factor Receptor among Early Breast Cancer Subtypes
Source: PLoS One. 2014 Mar 17;9(3):e91407. doi: 10.1371/journal.pone.0091407 (PMC3956672; doi:10.1371/journal.pone.0091407)
Supplement: Table S1 — Identification of the cut-off values for each biomarker in the training set using 100 random splits. (XLS) [file pone.0091407.s003.xls]

## Sheet: MarkersCutoffsUsed
Medians, First and Third Quartiles from the Training Set
By replication
	IGFBP2 Hscore				IGF1R-alpha IRS				IGF1R-beta IRS				IGF2R IRS
Sample Replicate	N	Q1	Median	Q3	N	Q1	Median	Q3	N	Q1	Median	Q3	N	Q1	Median	Q3
1	483	8	33	75	479	0	2	3	377	0	0	2	414	0	2	4
2	483	5	38	80	482	0	2	3	368	0	0	2	419	0	2	4
3	474	8	38	80	473	0	2	3	357	0	0	2	408	0	2	4
4	476	8	39	80	475	0	2	3	362	0	0	2	410	0	2	6
5	481	8	40	80	483	0	2	3	384	0	0	2	413	0	2	6
6	484	7.5	36.5	80	479	0	2	3	371	0	0	2	422	0	2	4
7	486	8	40	83	486	0	2	3	375	0	0	2	427	0	2	4
8	482	7	35	78	481	0	2	3	370	0	0	2	404	0	2	4
9	480	8	40	79	480	0	2	3	366	0	0	2	429	0	2	4
10	485	8	40	77	487	0	2	3	361	0	0	2	411	0	2	4
11	480	8	38	75	486	0	2	3	372	0	0	2	415	0	2	6
12	486	7	38	85	493	0	2	3	362	0	0	2	423	0	2	6
13	476	8	39	80	480	0	2	3	357	0	0	2	416	0	2	6
14	481	10	38	80	477	0	2	3	364	0	0	2	416	0	2	4
15	480	8	45	85	484	0	2	3	377	0	0	2	423	0	2	4
16	481	8	38	75	480	0	2	3	360	0	0	2	416	0	2	4
17	481	8	38	80	481	0	2	3	374	0	0	2	426	0	2	4
18	485	8	38	80	484	0	2	3	352	0	0	2	415	0	2	4
19	485	9	40	80	480	0	2	3	361	0	0	2	410	0	2	4
20	479	8	45	85	479	0	2	3	364	0	0	2	415	0	2	4
21	481	8	35	75	483	0	2	3	363	0	0	2	416	0	2	6
22	486	7	35	80	489	0	2	3	380	0	0	2	423	0	2	4
23	484	8	40	84	480	0	2	3	371	0	0	2	413	0	2	4
24	490	8	35	75	486	0	2	3	373	0	0	2	419	0	2	4
25	480	6.5	35	80	479	0	2	3	378	0	0	2	420	0	2	4
26	487	6	38	85	479	0	2	3	363	0	0	2	423	0	2	6
27	490	5	34	75	482	0	2	3	381	0	0	2	423	0	2	4
28	476	8	38	78	479	0	2	3	361	0	0	2	404	0	2	6
29	481	8	35	80	477	0	2	3	360	0	0	2	419	0	2	4
30	479	8	35	80	475	0	2	3	363	0	0	2	418	0	2	4
31	485	8	35	80	477	0	2	3	376	0	0	2	424	0	2	4
32	488	8	35	78	476	0	2	3	366	0	0	2	413	0	2	4
33	488	6	38	80	478	0	2	3	361	0	0	2	422	0	2	4
34	484	8	35	80	482	0	2	3	376	0	0	2	424	0	2	4
35	483	8	35	77	481	0	2	3	359	0	0	2	423	0	2	6
36	479	8	45	85	474	0	2	3	367	0	0	2	416	0	2	4
37	478	9	40	78	481	0	2	3	360	0	0	2	420	0	2	6
38	476	6	40	86.5	484	0	2	3	367	0	0	2	426	0	2	4
39	488	8	38	85	478	0	2	3	366	0	0	2	426	0	2	6
40	472	5	35	82.5	473	0	2	3	364	0	0	2	416	0	2	6
41	483	8	35	75	481	0	2	3	361	0	0	2	417	0	2	6
42	482	8	36.5	78	479	0	2	3	362	0	0	2	421	0	2	4
43	488	8	31.5	75	489	0	2	3	369	0	0	2	422	0	2	4
44	481	8	40	80	480	0	2	3	364	0	0	2	428	0	2	4
45	482	8	40	75	476	0	2	3	363	0	0	2	417	0	2	4
46	482	8	43	83	483	0	2	3	368	0	0	2	428	0	2	6
47	477	8	35	80	480	0	2	3	369	0	0	2	412	0	2	6
48	487	8	40	80	486	0	2	3	366	0	0	2	409	0	2	4
49	488	10	40	84	483	0	2	3	366	0	0	2	410	0	2	4
50	481	8	45	85	481	0	2	3	361	0	0	2	414	0	2	4
51	475	5	35	76	482	0	2	3	369	0	0	2	410	0	2	4
52	481	8	35	75	481	0	1	3	358	0	0	2	417	0	2	4
53	484	10	40	89	482	0	2	3	365	0	0	2	428	0	2	4
54	493	8	40	78	486	0	2	3	373	0	0	2	428	0	2	6
55	481	8	38	85	481	0	2	3	372	0	0	2	419	0	2	4
56	482	8	35	76	477	0	1	3	351	0	0	2	410	0	2	4
57	484	8	40	85	491	0	2	3	370	0	0	2	424	0	2	4
58	485	8	40	87	478	0	2	3	369	0	0	2	418	0	2	4
59	480	8	32.5	75	481	0	2	3	364	0	0	2	415	0	2	4
60	477	8	40	80	478	0	2	3	367	0	0	2	413	0	2	6
61	486	8	40	85	477	0	2	3	365	0	0	2	412	0	2	4
62	488	8	40	80	483	0	2	3	367	0	0	2	416	0	2	4
63	486	8	38	78	481	0	2	3	368	0	0	2	426	0	2	4
64	484	8	38	83	489	0	2	3	374	0	0	2	427	0	2	6
65	478	8	42.5	80	479	0	2	3	360	0	0	2	419	0	2	4
66	486	8	40	85	486	0	2	3	381	0	0	2	424	0	2	4
67	478	8	34.5	80	482	0	2	3	348	0	0	2	411	0	2	4
68	485	9	40	80	481	0	2	3	370	0	0	2	417	0	2	4
69	480	5.5	36.5	80	481	0	2	3	376	0	0	2	422	0	2	4
70	474	8	38	80	474	0	2	3	354	0	0	2	405	0	2	6
71	485	8	40	80	482	0	2	3	360	0	0	2	407	0	2	4
72	478	8	40	80	480	0	2	3	366	0	0	2	414	0	2	4
73	489	8	40	85	488	0	2	3	382	0	0	2	427	0	2	6
74	487	10	40	80	489	0	2	3	369	0	0	2	416	0	2	6
75	484	8	40	80	483	0	2	3	373	0	0	2	419	0	2	6
76	481	8	35	80	482	0	2	3	365	0	0	2	424	0	2	4
77	478	8	39	80	484	0	2	3	363	0	0	2	421	0	2	4
78	480	8	38	85	484	0	1	3	365	0	0	2	418	0	2	4
79	485	8	38	83	489	0	2	3	372	0	0	2	430	0	2	4
80	484	8	40	78	487	0	2	3	369	0	0	2	426	0	2	4
81	480	10	35	80	484	0	2	3	371	0	0	2	426	0	2	4
82	481	8	40	83	482	0	2	3	366	0	0	2	426	0	2	6
83	484	8	39	85	480	0	2	3	365	0	0	2	411	0	2	4
84	484	6.5	33	75	481	0	2	3	378	0	0	2	424	0	2	4
85	477	7	30	80	477	0	2	3	355	0	0	2	406	0	2	4
86	483	8	38	80	481	0	2	3	369	0	0	2	413	0	2	4
87	483	8	38	80	492	0	2	3	378	0	0	2	421	0	2	4
88	481	8	35	80	483	0	2	3	360	0	0	2	414	0	2	4
89	488	8	38	75.5	488	0	2	3	371	0	0	2	433	0	2	6
90	476	8	36	80	482	0	1	3	373	0	0	2	415	0	2	4
91	481	8	40	85	478	0	2	3	361	0	0	2	414	0	2	4
92	484	7	35	80	482	0	2	3	368	0	0	2	423	0	2	4
93	486	8	35	78	479	0	2	3	376	0	0	2	430	0	2	4
94	482	5	35	85	479	0	2	3	372	0	0	2	417	0	2	4
95	484	8	40	85	480	0	2	3	364	0	0	2	417	0	2	4
96	485	8	40	80	488	0	2	3	365	0	0	2	412	0	2	4
97	483	8	40	78	488	0	2	3	364	0	0	2	417	0	2	4
98	484	8	38	78	485	0	2	3	366	0	0	2	427	0	2	6
99	482	8	44	88	484	0	2	3	359	0	0	2	408	0	2	6
100	480	8	35	80	474	0	2	3	371	0	0	2	416	0	2	4
Median	482.5	8	38	80	481	0	2	3	366	0	0	2	417.5	0	2	4
Range	(472-493)	(5-10)	(30-45)	(75-89)	(473-493)	(0-0)	(1-2)	(3-3)	(348-384)	(0-0)	(0-0)	(2-2)	(404-433)	(0-0)	(2-2)	(4-6)
